# Supplementary material for: Pistacia vera Extract Potentiates the Effect of Melatonin on Human Melatonin MT1 and MT2 Receptors with Functional Selectivity
Source: Pharmaceutics. 2023 Jun 28;15(7):1845. doi: 10.3390/pharmaceutics15071845 (PMC10386454; doi:10.3390/pharmaceutics15071845)
Supplement: Supplementary file 1 [file pharmaceutics-15-01845-s001.zip]

Archive with 1 entries (1 files):
- pharmaceutics-2455253-supplementary.pdf
